# Supplementary material for: Identification of two heterogeneous subtypes of hepatocellular carcinoma with distinct pathway activities and clinical outcomes based on gene set variation analysis
Source: Front Genet. 2024 Sep 10;15:1441189. doi: 10.3389/fgene.2024.1441189 (PMC11423295; doi:10.3389/fgene.2024.1441189)
Supplement: Supplementary file 2 [file Table2.XLSX]

## Sheet: Sheet1
Primer	sequences(5'to3')
RFPL4B-FORWARD	CCTTGTGTCGAGACGTGGTGAAG
RFPL4B-REVERSE	AAGTCGGCTATTGTGCTGCTTGG
GAPDH-FORWARD	5ʹ-GTGAACCATGAGAAGTATGACAAC-3ʹ
GAPDH-REVERSE	5ʹ-CATGAGTCCTTCCACGATACC-3ʹ
