# Supplementary material for: Identification of two heterogeneous subtypes of hepatocellular carcinoma with distinct pathway activities and clinical outcomes based on gene set variation analysis
Source: Front Genet. 2024 Sep 10;15:1441189. doi: 10.3389/fgene.2024.1441189 (PMC11423295; doi:10.3389/fgene.2024.1441189)
Supplement: Supplementary file 4 [file Table3.XLSX]

## Sheet: Sheet1
HR < 1
KEGG_1	ALPHA LINOLENIC ACID METABOLISM
KEGG_3	ARACHIDONIC ACID METABOLISM
KEGG_6	BETA ALANINE METABOLISM
KEGG_8	BUTANOATE METABOLISM
KEGG_9	CELL ADHESION MOLECULES CAMS
KEGG_11	COMPLEMENT AND COAGULATION CASCADES
KEGG_13	DRUG METABOLISM CYTOCHROME P450
KEGG_14	FATTY ACID METABOLISM
KEGG_18	HISTIDINE METABOLISM
KEGG_20	LINOLEIC ACID METABOLISM
KEGG_27	PEROXISOME
KEGG_28	PRIMARY BILE ACID BIOSYNTHESIS
KEGG_34	RETINOL METABOLISM
KEGG_38	TAURINE AND HYPOTAURINE METABOLISM
KEGG_40	TYROSINE METABOLISM
HR > 1
KEGG_2	AMINO SUGAR AND NUCLEOTIDE SUGAR METABOLISM
KEGG_4	BASAL TRANSCRIPTION FACTORS
KEGG_5	BASE EXCISION REPAIR
KEGG_7	BLADDER CANCER
KEGG_10	CELL CYCLE
KEGG_12	DNA REPLICATION
KEGG_15	FRUCTOSE AND MANNOSE METABOLISM
KEGG_16	GLYCOSAMINOGLYCAN BIOSYNTHESIS KERATAN SULFATE
KEGG_17	GLYCOSPHINGOLIPID BIOSYNTHESIS GLOBO SERIES
KEGG_19	HOMOLOGOUS RECOMBINATION
KEGG_21	MISMATCH REPAIR
KEGG_22	N GLYCAN BIOSYNTHESIS
KEGG_23	NUCLEOTIDE EXCISION REPAIR
KEGG_24	OOCYTE MEIOSIS
KEGG_25	PATHOGENIC ESCHERICHIA COLI INFECTION
KEGG_26	PENTOSE PHOSPHATE PATHWAY
KEGG_29	PROGESTERONE MEDIATED OOCYTE MATURATION
KEGG_30	PROTEASOME
KEGG_31	PROTEIN EXPORT
KEGG_32	PURINE METABOLISM
KEGG_33	PYRIMIDINE METABOLISM
KEGG_35	RNA DEGRADATION
KEGG_36	RNA POLYMERASE
KEGG_37	SPLICEOSOME
KEGG_39	THYROID CANCER
KEGG_41	VIBRIO CHOLERAE INFECTION
