# Supplementary material for: Identification of two heterogeneous subtypes of hepatocellular carcinoma with distinct pathway activities and clinical outcomes based on gene set variation analysis
Source: Front Genet. 2024 Sep 10;15:1441189. doi: 10.3389/fgene.2024.1441189 (PMC11423295; doi:10.3389/fgene.2024.1441189)
Supplement: Supplementary file 8 [file Table1.XLSX]

## Sheet: Sheet1
siRNA	sequences(5'to3')
si-RFPL4B-1	5-AAAAAUCCAGGCAAACUGGAC-3
	5-CCAGUUUGCCUGGAUUUUUUC-3
si-RFPL4B-2	5-UGUACAAGAGAGAGAAAUGGA-3
	5-CAUUUCUCUCUCUUGUACACA-3
